# Supplementary material for: Data of preparation and evaluation of supramolecular hydrogel based on cellulose for sustained release of therapeutic substances with antimicrobial and wound healing properties
Source: Data Brief. 2020 Jun 21;31:105902. doi: 10.1016/j.dib.2020.105902 (PMC7330148; doi:10.1016/j.dib.2020.105902)
Supplement: Supplementary file 1 [file mmc1.xlsx]

## Sheet: Fick
Zero Order
Qt=Q0+K0*t
Tiempo	Linezolid (2%)			Mean	SD	Allantoin (5%)			Mean	SD	Dexpanthenol (2%)			Mean	SD	Resv (2%)			Mean	SD
0	0	0	0	0	0	0	0	0	0	0	0	0	0	0	0	0	0	0	0	0
1	11.2962	6.58206	10.8395	9.57259	2.59992	14.4591	12.4	10	12.2864	2.23172	16.9713	17	21	18.3238	2.31772	21.84	15.21	25.8	20.95	5.3508
2	15.263	16.1824	21.2244	17.5566	3.20952	20.7456	25	22.6	22.7819	2.13304	37.708	37.2	32	35.636	3.15911	40.0447	42.6	42	41.5482	1.33619
4	18.9806	18.6199	24.5168	20.7057	3.30537	29.8776	28.2	33.4	30.4925	2.65398	48.4818	42.6	41.6	44.2273	3.71828	49	48.6	55.4	51	3.81576
6	28.7255	19.6564	25.3925	24.5915	4.58733	39.2084	35.8	39.2	38.0695	1.96543	51	51	53	51.6667	1.1547	54	56	58	56	2
12	23.2211	26.3699	40.6553	30.0821	9.29103	40.2	45	46.2	43.8	3.1749	57.4	56.4	53	55.6	2.30651	57	64	62	61	3.60555
24	38.5769	28.2633	37.5856	34.8086	5.69002	52.8	48.6	54	51.8	2.83549	60.8	61.2	67.4	63.1333	3.70045	70	67	74	70.3333	3.51188
48	37.45	33.462	40.984	37.2987	3.76328	54.6	59.4	59.2	57.7333	2.71539	69.8	75	68.6	71.1333	3.40196	77	79	75	77	2
72	38.1	36.426	50.032	41.5193	7.41955	67.6	60.4	64	64	3.6	75.2	74.6	78.8	76.2	2.27156	87	83	78	82.6667	4.50925
96	43.55	39.858	50.056	44.488	5.1633	68.6	67.8	70	68.8	1.11355	82.4	82.2	78	80.8667	2.48462	82	88	91	87	4.58258
120	43.35	43.806	56.592	47.916	7.51709	73.2	74.6	70.6	72.8	2.02978	87	82	84	84.3333	2.51661	90	88	94	90.6667	3.05505
				R2	0.77757				R2	0.8156				R2	0.72147				R2	0.70428
				K0	0.48624				K0	0.72056				K0	0.90251				K0	0.97783
First Order
Log Qt=Log Q0 + K(t/2.303)
Tiempo	t/2.303	Linezolid (2%)			Mean	SD	Log Qt	Log Q0	Allantoin (5%)			Mean	SD	Log Qt	Log Q0	Dexpanthenol (2%)			Mean	SD	Log Qt	Log Q0	Resv (2%)			Mean	SD	Log Qt	Log Q0
1	0.434216	11.2962	6.58206	10.8395	9.57259	2.59992	0.981029	0.30103	14.4591	12.4	10	12.2864	2.23172	1.08942	0.69897	16.9713	17	21	18.3238	2.31772	1.26302	0.30103	21.84	15.21	25.8	20.95	5.3508	1.32118	0.30103
2	0.868432	15.263	16.1824	21.2244	17.5566	3.20952	1.24444	0.30103	20.7456	25	22.6	22.7819	2.13304	1.35759	0.69897	37.708	37.2	32	35.636	3.15911	1.55189	0.30103	40.0447	42.6	42	41.5482	1.33619	1.61855	0.30103
4	1.73686	18.9806	18.6199	24.5168	20.7057	3.30537	1.31609	0.30103	29.8776	28.2	33.4	30.4925	2.65398	1.48419	0.69897	48.4818	42.6	41.6	44.2273	3.71828	1.64569	0.30103	49	48.6	55.4	51	3.81576	1.70757	0.30103
6	2.6053	28.7255	19.6564	25.3925	24.5915	4.58733	1.39078	0.30103	39.2084	35.8	39.2	38.0695	1.96543	1.58058	0.69897	51	51	53	51.6667	1.1547	1.71321	0.30103	54	56	58	56	2	1.74819	0.30103
12	5.21059	23.2211	26.3699	40.6553	30.0821	9.29103	1.47831	0.30103	40.2	45	46.2	43.8	3.1749	1.64147	0.69897	57.4	56.4	53	55.6	2.30651	1.74507	0.30103	57	64	62	61	3.60555	1.78533	0.30103
24	10.4212	38.5769	28.2633	37.5856	34.8086	5.69002	1.54169	0.30103	52.8	48.6	54	51.8	2.83549	1.71433	0.69897	60.8	61.2	67.4	63.1333	3.70045	1.80026	0.30103	70	67	74	70.3333	3.51188	1.84716	0.30103
48	20.8424	37.45	33.462	40.984	37.2987	3.76328	1.57169	0.30103	54.6	59.4	59.2	57.7333	2.71539	1.76143	0.69897	69.8	75	68.6	71.1333	3.40196	1.85207	0.30103	77	79	75	77	2	1.88649	0.30103
72	31.2636	38.1	36.426	50.032	41.5193	7.41955	1.61825	0.30103	67.6	60.4	64	64	3.6	1.80618	0.69897	75.2	74.6	78.8	76.2	2.27156	1.88195	0.30103	87	83	78	82.6667	4.50925	1.91733	0.30103
96	41.6848	43.55	39.858	50.056	44.488	5.1633	1.64824	0.30103	68.6	67.8	70	68.8	1.11355	1.83759	0.69897	82.4	82.2	78	80.8667	2.48462	1.90777	0.30103	82	88	91	87	4.58258	1.93952	0.30103
120	52.1059	43.35	43.806	56.592	47.916	7.51709	1.68048	0.30103	73.2	74.6	70.6	72.8	2.02978	1.86213	0.69897	87	82	84	84.3333	2.51661	1.926	0.30103	90	88	94	90.6667	3.05505	1.95745	0.30103
							R2	0.71528						R2	0.86509						R2	0.66389						R2	0.65425
							K	0.03668						K	0.03073						K	0.04393						K	0.04489

## Sheet: Hixson-Crowell
3√Q0-3√Qt=KHC*t
Tiempo	Linezolid (2%)			Mean	SD	3√Q0-3√Qt=KHC*t	Allantoin (5%)			Mean	SD	3√Q0-3√Qt=KHC*t	Dexpanthenol (2%)			Mean	SD	3√Q0-3√Qt=KHC*t	Resv (2%)			Mean	SD	3√Q0-3√Qt=KHC*t
0	0	0	0	0	0	1.25992	0	0	0	0	0	1.70998	0	0	0	0	0	1.25992	0	0	0	0	0	1.25992
1	11.2962	6.58206	10.8395	9.57259	2.59992	-0.863371	14.4591	12.4	10	12.2864	2.23172	-0.597521	16.9713	17	21	18.3238	2.31772	-1.37644	21.84	15.21	25.8	20.95	5.3508	-1.49681
2	15.263	16.1824	21.2244	17.5566	3.20952	-1.33912	20.7456	25	22.6	22.7819	2.13304	-1.12487	37.708	37.2	32	35.636	3.15911	-2.03084	40.0447	42.6	42	41.5482	1.33619	-2.2036
4	18.9806	18.6199	24.5168	20.7057	3.30537	-1.48606	29.8776	28.2	33.4	30.4925	2.65398	-1.41417	48.4818	42.6	41.6	44.2273	3.71828	-2.27649	49	48.6	55.4	51	3.81576	-2.44851
6	28.7255	19.6564	25.3925	24.5915	4.58733	-1.64808	39.2084	35.8	39.2	38.0695	1.96543	-1.65405	51	51	53	51.6667	1.1547	-2.4646	54	56	58	56	2	-2.56594
12	23.2211	26.3699	40.6553	30.0821	9.29103	-1.85014	40.2	45	46.2	43.8	3.1749	-1.81502	57.4	56.4	53	55.6	2.30651	-2.55681	57	64	62	61	3.60555	-2.67658
24	38.5769	28.2633	37.5856	34.8086	5.69002	-2.00517	52.8	48.6	54	51.8	2.83549	-2.01774	60.8	61.2	67.4	63.1333	3.70045	-2.72194	70	67	74	70.3333	3.51188	-2.8679
48	37.45	33.462	40.984	37.2987	3.76328	-2.08124	54.6	59.4	59.2	57.7333	2.71539	-2.15496	69.8	75	68.6	71.1333	3.40196	-2.88349	77	79	75	77	2	-2.9944
72	38.1	36.426	50.032	41.5193	7.41955	-2.20279	67.6	60.4	64	64	3.6	-2.29002	75.2	74.6	78.8	76.2	2.27156	-2.97961	87	83	78	82.6667	4.50925	-3.0963
96	43.55	39.858	50.056	44.488	5.1633	-2.28343	68.6	67.8	70	68.8	1.11355	-2.38762	82.4	82.2	78	80.8667	2.48462	-3.06445	82	88	91	87	4.58258	-3.17113
120	43.35	43.806	56.592	47.916	7.51709	-2.3722	73.2	74.6	70.6	72.8	2.02978	-2.46554	87	82	84	84.3333	2.51661	-3.12538	90	88	94	90.6667	3.05505	-3.23252
					R2	0.27698					R2	0.3032					R2	0.23162					R2	0.21297
					K	-0.01421					K	-0.01709					K	-0.01629					K	-0.01623

## Sheet: Higushi
Mt/M0=kt1/2
Tiempo	t1/2	Linezolid (2%)			Mean	Mt/M0	Allantoin (5%)			Mean	Mt/M0	Dexp (2%)			Mean	Mt/M0	Resv (2%)			Mean	Mt/M0
0	0	0	0	0	0	0	0	0	0	0	0	0	0	0	0	0	0	0	0	0	0
1	1	11.2962	6.58206	10.8395	9.57259	4.78629	14.4591	12.4	10	12.2864	2.45727	16.9713	17	21	18.3238	9.16189	21.84	15.21	25.8	20.95	10.475
2	1.41421	15.263	16.1824	21.2244	17.5566	8.7783	20.7456	25	22.6	22.7819	4.55637	37.708	37.2	32	35.636	17.818	40.0447	42.6	42	41.5482	20.7741
4	2	18.9806	18.6199	24.5168	20.7057	10.3529	29.8776	28.2	33.4	30.4925	6.09851	48.4818	42.6	41.6	44.2273	22.1136	49	48.6	55.4	51	25.5
6	2.44949	28.7255	19.6564	25.3925	24.5915	12.2957	39.2084	35.8	39.2	38.0695	7.6139	51	51	53	51.6667	25.8333	54	56	58	56	28
12	3.4641	23.2211	26.3699	40.6553	30.0821	15.0411	40.2	45	46.2	43.8	8.76	57.4	56.4	53	55.6	27.8	57	64	62	61	30.5
24	4.89898	38.5769	28.2633	37.5856	34.8086	17.4043	52.8	48.6	54	51.8	10.36	60.8	61.2	67.4	63.1333	31.5667	70	67	74	70.3333	35.1667
48	6.9282	37.45	33.462	40.984	37.2987	18.6493	54.6	59.4	59.2	57.7333	11.5467	69.8	75	68.6	71.1333	35.5667	77	79	75	77	38.5
72	8.48528	38.1	36.426	50.032	41.5193	20.7597	67.6	60.4	64	64	12.8	75.2	74.6	78.8	76.2	38.1	87	83	78	82.6667	41.3333
96	9.79796	43.55	39.858	50.056	44.488	22.244	68.6	67.8	70	68.8	13.76	82.4	82.2	78	80.8667	40.4333	82	88	91	87	43.5
120	10.9545	43.35	43.806	56.592	47.916	23.958	73.2	74.6	70.6	72.8	14.56	87	82	84	84.3333	42.1667	90	88	94	90.6667	45.3333
					R2	0.86995				R2	0.88539				R2	0.81194				R2	0.78669
					K	1.86614				K	1.18399				K	3.19605				K	3.36034

## Sheet: Korsmeyer-Peppas
Mt/M0=ktn
Log(Mt/M0)=log(k)+n*log(t)
Tiempo	Log t	Linezolid (2%)			Mean	Log(Mt/M0)	Allantoin (5%)			Mean	Log(Mt/M0)	Dexp (2%)			Mean	Log(Mt/M0)	Resv (2%)			Mean	Log(Mt/M0)
0	#NUM!	0	0	0	0	#NUM!	0	0	0	0	#NUM!	0	0	0	0	#NUM!	0	0	0	0	#NUM!
1	0	11.2962	6.58206	10.8395	9.57259	0.679999	14.4591	12.4	10	12.2864	0.390453	16.9713	17	21	18.3238	0.961985	21.84	15.21	25.8	20.95	1.02015
2	0.30103	15.263	16.1824	21.2244	17.5566	0.943411	20.7456	25	22.6	22.7819	0.658619	37.708	37.2	32	35.636	1.25086	40.0447	42.6	42	41.5482	1.31752
4	0.60206	18.9806	18.6199	24.5168	20.7057	1.01506	29.8776	28.2	33.4	30.4925	0.785224	48.4818	42.6	41.6	44.2273	1.34466	49	48.6	55.4	51	1.40654
6	0.778151	28.7255	19.6564	25.3925	24.5915	1.08975	39.2084	35.8	39.2	38.0695	0.881607	51	51	53	51.6667	1.41218	54	56	58	56	1.44716
12	1.07918	23.2211	26.3699	40.6553	30.0821	1.17728	40.2	45	46.2	43.8	0.942504	57.4	56.4	53	55.6	1.44404	57	64	62	61	1.4843
24	1.38021	38.5769	28.2633	37.5856	34.8086	1.24066	52.8	48.6	54	51.8	1.01536	60.8	61.2	67.4	63.1333	1.49923	70	67	74	70.3333	1.54613
48	1.68124	37.45	33.462	40.984	37.2987	1.27066	54.6	59.4	59.2	57.7333	1.06246	69.8	75	68.6	71.1333	1.55104	77	79	75	77	1.58546
72	1.85733	38.1	36.426	50.032	41.5193	1.31722	67.6	60.4	64	64	1.10721	75.2	74.6	78.8	76.2	1.58092	87	83	78	82.6667	1.6163
96	1.98227	43.55	39.858	50.056	44.488	1.34721	68.6	67.8	70	68.8	1.13862	82.4	82.2	78	80.8667	1.60674	82	88	91	87	1.63849
120	2.07918	43.35	43.806	56.592	47.916	1.37945	73.2	74.6	70.6	72.8	1.16316	87	82	84	84.3333	1.62497	90	88	94	90.6667	1.65642
				0.6	R2	0.90636			0.6	R2	0.90133			0.6	R2	0.80952			0.6	R2	0.78726
					K	5.77099				K	3.02113				K	11.8421				K	13.6763
					n	0.38125				n	0.43296				n	0.35559				n	0.33954
				1	R2	0.91931			1	R2	0.9112			1	R2	0.86242			1	R2	0.84463
					K	6.46696				K	3.46282				K	13.3174				K	15.3621
					n	0.28565				n	0.31948				n	0.25828				n	0.24308
