# Supplementary material for: Data of preparation and evaluation of supramolecular hydrogel based on cellulose for sustained release of therapeutic substances with antimicrobial and wound healing properties
Source: Data Brief. 2020 Jun 21;31:105902. doi: 10.1016/j.dib.2020.105902 (PMC7330148; doi:10.1016/j.dib.2020.105902)
Supplement: Supplementary file 2 [file mmc2.xlsx]

## Sheet: Hoja1
	μg mL-1	Control			MWCNTsCCH
	500				100	100	97
	1500	99	99	100	95	97	94
	2500				86	90	91
