# Supplementary material for: Data of preparation and evaluation of supramolecular hydrogel based on cellulose for sustained release of therapeutic substances with antimicrobial and wound healing properties
Source: Data Brief. 2020 Jun 21;31:105902. doi: 10.1016/j.dib.2020.105902 (PMC7330148; doi:10.1016/j.dib.2020.105902)
Supplement: Supplementary file 3 [file mmc3.xlsx]

## Sheet: Hoja1
Tabla a partir de Figura S3
time	7.4			mean	RSD	4			mean	RSD
0	0	0	0	0	0	0	0	0	0	0
0.5	50	60.4306	75	61.8102	8.04301	32	40.2871	48	40.0957	4.50932
1	87	100.087	110	99.029	6.05186	56	66.7247	76	66.2416	5.49988
2	100	110.606	121	110.535	6.02129	66	76.7377	83	75.2459	4.11438
4	126	140.78	149	138.593	5.48718	80	88.8531	94	87.6177	3.38502
8	141	150.247	162	151.082	6.55793	93	100.164	109	100.721	4.94827
24	163	166.7	176	168.567	4.91988	97	111.133	110	106.044	2.67169
48	160	170.703	180	170.234	5.50805	100	113.802	120	111.267	4.49265
