# Supplementary material for: Data of preparation and evaluation of supramolecular hydrogel based on cellulose for sustained release of therapeutic substances with antimicrobial and wound healing properties
Source: Data Brief. 2020 Jun 21;31:105902. doi: 10.1016/j.dib.2020.105902 (PMC7330148; doi:10.1016/j.dib.2020.105902)
Supplement: Supplementary file 4 [file mmc4.zip]

Archive with 1 entries (1 files):
- mmc4/RawdataChalcone3_rawdata.csv
