# Supplementary material for: Data of preparation and evaluation of supramolecular hydrogel based on cellulose for sustained release of therapeutic substances with antimicrobial and wound healing properties
Source: Data Brief. 2020 Jun 21;31:105902. doi: 10.1016/j.dib.2020.105902 (PMC7330148; doi:10.1016/j.dib.2020.105902)
Supplement: Supplementary file 4 [file mmc4.zip › mmc4/RawdataChalcone3_rawdata.csv]

4,99E+02	9,82E+01
5,01E+02	9,83E+01
5,03E+02	9,85E+01
5,05E+02	9,86E+01
5,07E+02	9,88E+01
5,09E+02	9,90E+01
5,11E+02	9,92E+01
5,13E+02	9,94E+01
5,15E+02	9,95E+01
5,17E+02	9,97E+01
5,19E+02	9,99E+01
5,21E+02	1,00E+02
5,23E+02	1,00E+02
5,25E+02	1,00E+02
5,26E+02	1,00E+02
5,28E+02	1,00E+02
5,30E+02	1,00E+02
5,32E+02	1,00E+02
5,34E+02	1,00E+02
5,36E+02	1,00E+02
5,38E+02	1,00E+02
5,40E+02	1,00E+02
5,42E+02	1,00E+02
5,44E+02	1,01E+02
5,46E+02	1,01E+02
5,48E+02	1,01E+02
5,50E+02	1,01E+02
5,52E+02	1,01E+02
5,53E+02	1,01E+02
5,55E+02	1,01E+02
5,57E+02	1,01E+02
5,59E+02	1,01E+02
5,61E+02	1,01E+02
5,63E+02	1,01E+02
5,65E+02	1,01E+02
5,67E+02	1,01E+02
5,69E+02	1,01E+02
5,71E+02	1,01E+02
5,73E+02	1,01E+02
5,75E+02	1,01E+02
5,77E+02	1,01E+02
5,79E+02	1,01E+02
5,80E+02	1,01E+02
5,82E+02	1,00E+02
5,84E+02	1,00E+02
5,86E+02	1,00E+02
5,88E+02	1,00E+02
5,90E+02	1,00E+02
5,92E+02	1,00E+02
5,94E+02	1,00E+02
5,96E+02	1,00E+02
5,98E+02	1,01E+02
6,00E+02	1,01E+02
6,02E+02	1,01E+02
6,04E+02	1,01E+02
6,06E+02	1,01E+02
6,07E+02	1,01E+02
6,09E+02	1,01E+02
6,11E+02	1,01E+02
6,13E+02	1,01E+02
6,15E+02	1,01E+02
6,17E+02	1,01E+02
6,19E+02	1,01E+02
6,21E+02	1,01E+02
6,23E+02	1,01E+02
6,25E+02	1,00E+02
6,27E+02	1,00E+02
6,29E+02	1,00E+02
6,31E+02	1,00E+02
6,33E+02	1,00E+02
6,34E+02	1,00E+02
6,36E+02	1,00E+02
6,38E+02	1,00E+02
6,40E+02	1,00E+02
6,42E+02	1,00E+02
6,44E+02	1,00E+02
6,46E+02	1,00E+02
6,48E+02	1,00E+02
6,50E+02	1,00E+02
6,52E+02	1,00E+02
6,54E+02	9,98E+01
6,56E+02	9,96E+01
6,58E+02	9,94E+01
6,60E+02	9,94E+01
6,61E+02	9,94E+01
6,63E+02	9,94E+01
6,65E+02	9,94E+01
6,67E+02	9,94E+01
6,69E+02	9,94E+01
6,71E+02	9,94E+01
6,73E+02	9,94E+01
6,75E+02	9,94E+01
6,77E+02	9,93E+01
6,79E+02	9,92E+01
6,81E+02	9,91E+01
6,83E+02	9,90E+01
6,85E+02	9,89E+01
6,87E+02	9,89E+01
6,88E+02	9,88E+01
6,90E+02	9,88E+01
6,92E+02	9,88E+01
6,94E+02	9,89E+01
6,96E+02	9,90E+01
6,98E+02	9,91E+01
7,00E+02	9,92E+01
7,02E+02	9,92E+01
7,04E+02	9,93E+01
7,06E+02	9,93E+01
7,08E+02	9,93E+01
7,10E+02	9,93E+01
7,12E+02	9,94E+01
7,14E+02	9,94E+01
7,15E+02	9,94E+01
7,17E+02	9,93E+01
7,19E+02	9,92E+01
7,21E+02	9,92E+01
7,23E+02	9,91E+01
7,25E+02	9,92E+01
7,27E+02	9,92E+01
7,29E+02	9,92E+01
7,31E+02	9,92E+01
7,33E+02	9,93E+01
7,35E+02	9,93E+01
7,37E+02	9,93E+01
7,39E+02	9,94E+01
7,41E+02	9,93E+01
7,42E+02	9,92E+01
7,44E+02	9,91E+01
7,46E+02	9,89E+01
7,48E+02	9,87E+01
7,50E+02	9,85E+01
7,52E+02	9,84E+01
7,54E+02	9,83E+01
7,56E+02	9,83E+01
7,58E+02	9,83E+01
7,60E+02	9,85E+01
7,62E+02	9,86E+01
7,64E+02	9,88E+01
7,66E+02	9,90E+01
7,68E+02	9,91E+01
7,69E+02	9,92E+01
7,71E+02	9,92E+01
7,73E+02	9,92E+01
7,75E+02	9,93E+01
7,77E+02	9,93E+01
7,79E+02	9,94E+01
7,81E+02	9,94E+01
7,83E+02	9,95E+01
7,85E+02	9,95E+01
7,87E+02	9,96E+01
7,89E+02	9,96E+01
7,91E+02	9,96E+01
7,93E+02	9,95E+01
7,95E+02	9,95E+01
7,96E+02	9,95E+01
7,98E+02	9,95E+01
8,00E+02	9,95E+01
8,02E+02	9,95E+01
8,04E+02	9,94E+01
8,06E+02	9,93E+01
8,08E+02	9,92E+01
8,10E+02	9,91E+01
8,12E+02	9,90E+01
8,14E+02	9,89E+01
8,16E+02	9,89E+01
8,18E+02	9,89E+01
8,20E+02	9,89E+01
8,22E+02	9,90E+01
8,23E+02	9,91E+01
8,25E+02	9,92E+01
8,27E+02	9,93E+01
8,29E+02	9,94E+01
8,31E+02	9,95E+01
8,33E+02	9,95E+01
8,35E+02	9,95E+01
8,37E+02	9,95E+01
8,39E+02	9,95E+01
8,41E+02	9,95E+01
8,43E+02	9,95E+01
8,45E+02	9,95E+01
8,47E+02	9,95E+01
8,49E+02	9,95E+01
8,50E+02	9,95E+01
8,52E+02	9,95E+01
8,54E+02	9,95E+01
8,56E+02	9,95E+01
8,58E+02	9,95E+01
8,60E+02	9,95E+01
8,62E+02	9,95E+01
8,64E+02	9,95E+01
8,66E+02	9,95E+01
8,68E+02	9,95E+01
8,70E+02	9,94E+01
8,72E+02	9,94E+01
8,74E+02	9,94E+01
8,76E+02	9,94E+01
8,77E+02	9,94E+01
8,79E+02	9,94E+01
8,81E+02	9,94E+01
8,83E+02	9,94E+01
8,85E+02	9,94E+01
8,87E+02	9,94E+01
8,89E+02	9,94E+01
8,91E+02	9,94E+01
8,93E+02	9,94E+01
8,95E+02	9,94E+01
8,97E+02	9,93E+01
8,99E+02	9,93E+01
9,01E+02	9,92E+01
9,03E+02	9,92E+01
9,04E+02	9,91E+01
9,06E+02	9,90E+01
9,08E+02	9,90E+01
9,10E+02	9,90E+01
9,12E+02	9,89E+01
9,14E+02	9,89E+01
9,16E+02	9,89E+01
9,18E+02	9,90E+01
9,20E+02	9,90E+01
9,22E+02	9,91E+01
9,24E+02	9,91E+01
9,26E+02	9,91E+01
9,28E+02	9,91E+01
9,30E+02	9,92E+01
9,31E+02	9,92E+01
9,33E+02	9,92E+01
9,35E+02	9,93E+01
9,37E+02	9,93E+01
9,39E+02	9,93E+01
9,41E+02	9,92E+01
9,43E+02	9,92E+01
9,45E+02	9,91E+01
9,47E+02	9,90E+01
9,49E+02	9,89E+01
9,51E+02	9,89E+01
9,53E+02	9,88E+01
9,55E+02	9,88E+01
9,57E+02	9,88E+01
9,58E+02	9,88E+01
9,60E+02	9,88E+01
9,62E+02	9,88E+01
9,64E+02	9,89E+01
9,66E+02	9,89E+01
9,68E+02	9,90E+01
9,70E+02	9,90E+01
9,72E+02	9,90E+01
9,74E+02	9,91E+01
9,76E+02	9,91E+01
9,78E+02	9,91E+01
9,80E+02	9,91E+01
9,82E+02	9,92E+01
9,84E+02	9,92E+01
9,85E+02	9,92E+01
9,87E+02	9,93E+01
9,89E+02	9,93E+01
9,91E+02	9,93E+01
9,93E+02	9,93E+01
9,95E+02	9,93E+01
9,97E+02	9,92E+01
9,99E+02	9,92E+01
1,00E+03	9,92E+01
1,00E+03	9,91E+01
1,00E+03	9,91E+01
1,01E+03	9,91E+01
1,01E+03	9,91E+01
1,01E+03	9,91E+01
1,01E+03	9,91E+01
1,01E+03	9,91E+01
1,02E+03	9,91E+01
1,02E+03	9,91E+01
1,02E+03	9,91E+01
1,02E+03	9,90E+01
1,02E+03	9,90E+01
1,03E+03	9,90E+01
1,03E+03	9,89E+01
1,03E+03	9,89E+01
1,03E+03	9,90E+01
1,03E+03	9,90E+01
1,04E+03	9,90E+01
1,04E+03	9,91E+01
1,04E+03	9,91E+01
1,04E+03	9,92E+01
1,04E+03	9,92E+01
1,05E+03	9,92E+01
1,05E+03	9,92E+01
1,05E+03	9,92E+01
1,05E+03	9,91E+01
1,05E+03	9,90E+01
1,05E+03	9,90E+01
1,06E+03	9,89E+01
1,06E+03	9,88E+01
1,06E+03	9,88E+01
1,06E+03	9,88E+01
1,06E+03	9,88E+01
1,07E+03	9,88E+01
1,07E+03	9,89E+01
1,07E+03	9,89E+01
1,07E+03	9,90E+01
1,07E+03	9,91E+01
1,08E+03	9,91E+01
1,08E+03	9,91E+01
1,08E+03	9,91E+01
1,08E+03	9,91E+01
1,08E+03	9,91E+01
1,09E+03	9,92E+01
1,09E+03	9,92E+01
1,09E+03	9,92E+01
1,09E+03	9,92E+01
1,09E+03	9,92E+01
1,10E+03	9,92E+01
1,10E+03	9,92E+01
1,10E+03	9,92E+01
1,10E+03	9,92E+01
1,10E+03	9,92E+01
1,11E+03	9,91E+01
1,11E+03	9,91E+01
1,11E+03	9,90E+01
1,11E+03	9,89E+01
1,11E+03	9,89E+01
1,11E+03	9,89E+01
1,12E+03	9,89E+01
1,12E+03	9,89E+01
1,12E+03	9,89E+01
1,12E+03	9,90E+01
1,12E+03	9,91E+01
1,13E+03	9,92E+01
1,13E+03	9,93E+01
1,13E+03	9,94E+01
1,13E+03	9,94E+01
1,13E+03	9,94E+01
1,14E+03	9,94E+01
1,14E+03	9,94E+01
1,14E+03	9,94E+01
1,14E+03	9,93E+01
1,14E+03	9,92E+01
1,15E+03	9,92E+01
1,15E+03	9,91E+01
1,15E+03	9,91E+01
1,15E+03	9,90E+01
1,15E+03	9,90E+01
1,16E+03	9,90E+01
1,16E+03	9,91E+01
1,16E+03	9,91E+01
1,16E+03	9,92E+01
1,16E+03	9,92E+01
1,16E+03	9,93E+01
1,17E+03	9,93E+01
1,17E+03	9,93E+01
1,17E+03	9,93E+01
1,17E+03	9,93E+01
1,17E+03	9,93E+01
1,18E+03	9,93E+01
1,18E+03	9,93E+01
1,18E+03	9,93E+01
1,18E+03	9,93E+01
1,18E+03	9,92E+01
1,19E+03	9,92E+01
1,19E+03	9,92E+01
1,19E+03	9,92E+01
1,19E+03	9,92E+01
1,19E+03	9,92E+01
1,20E+03	9,92E+01
1,20E+03	9,92E+01
1,20E+03	9,92E+01
1,20E+03	9,92E+01
1,20E+03	9,92E+01
1,21E+03	9,92E+01
1,21E+03	9,91E+01
1,21E+03	9,91E+01
1,21E+03	9,90E+01
1,21E+03	9,89E+01
1,21E+03	9,89E+01
1,22E+03	9,88E+01
1,22E+03	9,89E+01
1,22E+03	9,89E+01
1,22E+03	9,89E+01
1,22E+03	9,90E+01
1,23E+03	9,90E+01
1,23E+03	9,91E+01
1,23E+03	9,91E+01
1,23E+03	9,91E+01
1,23E+03	9,90E+01
1,24E+03	9,89E+01
1,24E+03	9,85E+01
1,24E+03	9,81E+01
1,24E+03	9,76E+01
1,24E+03	9,71E+01
1,25E+03	9,68E+01
1,25E+03	9,65E+01
1,25E+03	9,64E+01
1,25E+03	9,63E+01
1,25E+03	9,63E+01
1,26E+03	9,64E+01
1,26E+03	9,67E+01
1,26E+03	9,70E+01
1,26E+03	9,73E+01
1,26E+03	9,77E+01
1,27E+03	9,79E+01
1,27E+03	9,81E+01
1,27E+03	9,84E+01
1,27E+03	9,86E+01
1,27E+03	9,89E+01
1,27E+03	9,91E+01
1,28E+03	9,93E+01
1,28E+03	9,94E+01
1,28E+03	9,94E+01
1,28E+03	9,93E+01
1,28E+03	9,93E+01
1,29E+03	9,93E+01
1,29E+03	9,92E+01
1,29E+03	9,92E+01
1,29E+03	9,92E+01
1,29E+03	9,92E+01
1,30E+03	9,92E+01
1,30E+03	9,91E+01
1,30E+03	9,91E+01
1,30E+03	9,91E+01
1,30E+03	9,91E+01
1,31E+03	9,91E+01
1,31E+03	9,91E+01
1,31E+03	9,91E+01
1,31E+03	9,91E+01
1,31E+03	9,91E+01
1,32E+03	9,91E+01
1,32E+03	9,92E+01
1,32E+03	9,92E+01
1,32E+03	9,92E+01
1,32E+03	9,92E+01
1,32E+03	9,91E+01
1,33E+03	9,90E+01
1,33E+03	9,89E+01
1,33E+03	9,88E+01
1,33E+03	9,87E+01
1,33E+03	9,86E+01
1,34E+03	9,85E+01
1,34E+03	9,84E+01
1,34E+03	9,85E+01
1,34E+03	9,85E+01
1,34E+03	9,86E+01
1,35E+03	9,88E+01
1,35E+03	9,89E+01
1,35E+03	9,91E+01
1,35E+03	9,92E+01
1,35E+03	9,93E+01
1,36E+03	9,93E+01
1,36E+03	9,93E+01
1,36E+03	9,93E+01
1,36E+03	9,92E+01
1,36E+03	9,92E+01
1,37E+03	9,91E+01
1,37E+03	9,90E+01
1,37E+03	9,88E+01
1,37E+03	9,87E+01
1,37E+03	9,86E+01
1,37E+03	9,85E+01
1,38E+03	9,84E+01
1,38E+03	9,84E+01
1,38E+03	9,83E+01
1,38E+03	9,84E+01
1,38E+03	9,84E+01
1,39E+03	9,85E+01
1,39E+03	9,86E+01
1,39E+03	9,87E+01
1,39E+03	9,88E+01
1,39E+03	9,89E+01
1,40E+03	9,90E+01
1,40E+03	9,91E+01
1,40E+03	9,91E+01
1,40E+03	9,92E+01
1,40E+03	9,92E+01
1,41E+03	9,92E+01
1,41E+03	9,91E+01
1,41E+03	9,89E+01
1,41E+03	9,88E+01
1,41E+03	9,86E+01
1,42E+03	9,85E+01
1,42E+03	9,84E+01
1,42E+03	9,84E+01
1,42E+03	9,84E+01
1,42E+03	9,84E+01
1,43E+03	9,84E+01
1,43E+03	9,84E+01
1,43E+03	9,84E+01
1,43E+03	9,84E+01
1,43E+03	9,83E+01
1,43E+03	9,83E+01
1,44E+03	9,82E+01
1,44E+03	9,82E+01
1,44E+03	9,81E+01
1,44E+03	9,82E+01
1,44E+03	9,82E+01
1,45E+03	9,82E+01
1,45E+03	9,83E+01
1,45E+03	9,83E+01
1,45E+03	9,83E+01
1,45E+03	9,83E+01
1,46E+03	9,82E+01
1,46E+03	9,82E+01
1,46E+03	9,82E+01
1,46E+03	9,82E+01
1,46E+03	9,83E+01
1,47E+03	9,83E+01
1,47E+03	9,85E+01
1,47E+03	9,86E+01
1,47E+03	9,87E+01
1,47E+03	9,88E+01
1,48E+03	9,89E+01
1,48E+03	9,89E+01
1,48E+03	9,89E+01
1,48E+03	9,89E+01
1,48E+03	9,89E+01
1,48E+03	9,88E+01
1,49E+03	9,88E+01
1,49E+03	9,87E+01
1,49E+03	9,86E+01
1,49E+03	9,84E+01
1,49E+03	9,82E+01
1,50E+03	9,80E+01
1,50E+03	9,79E+01
1,50E+03	9,78E+01
1,50E+03	9,77E+01
1,50E+03	9,78E+01
1,51E+03	9,79E+01
1,51E+03	9,81E+01
1,51E+03	9,83E+01
1,51E+03	9,85E+01
1,51E+03	9,87E+01
1,52E+03	9,89E+01
1,52E+03	9,90E+01
1,52E+03	9,91E+01
1,52E+03	9,92E+01
1,52E+03	9,93E+01
1,53E+03	9,93E+01
1,53E+03	9,93E+01
1,53E+03	9,93E+01
1,53E+03	9,93E+01
1,53E+03	9,93E+01
1,54E+03	9,93E+01
1,54E+03	9,93E+01
1,54E+03	9,92E+01
1,54E+03	9,90E+01
1,54E+03	9,89E+01
1,54E+03	9,87E+01
1,55E+03	9,86E+01
1,55E+03	9,84E+01
1,55E+03	9,84E+01
1,55E+03	9,84E+01
1,55E+03	9,84E+01
1,56E+03	9,86E+01
1,56E+03	9,87E+01
1,56E+03	9,89E+01
1,56E+03	9,91E+01
1,56E+03	9,93E+01
1,57E+03	9,94E+01
1,57E+03	9,95E+01
1,57E+03	9,95E+01
1,57E+03	9,94E+01
1,57E+03	9,93E+01
1,58E+03	9,90E+01
1,58E+03	9,87E+01
1,58E+03	9,83E+01
1,58E+03	9,80E+01
1,58E+03	9,75E+01
1,59E+03	9,71E+01
1,59E+03	9,66E+01
1,59E+03	9,63E+01
1,59E+03	9,61E+01
1,59E+03	9,61E+01
1,59E+03	9,62E+01
1,60E+03	9,64E+01
1,60E+03	9,68E+01
1,60E+03	9,71E+01
1,60E+03	9,75E+01
1,60E+03	9,79E+01
1,61E+03	9,83E+01
1,61E+03	9,86E+01
1,61E+03	9,88E+01
1,61E+03	9,89E+01
1,61E+03	9,89E+01
1,62E+03	9,89E+01
1,62E+03	9,90E+01
1,62E+03	9,90E+01
1,62E+03	9,91E+01
1,62E+03	9,91E+01
1,63E+03	9,91E+01
1,63E+03	9,91E+01
1,63E+03	9,92E+01
1,63E+03	9,92E+01
1,63E+03	9,92E+01
1,64E+03	9,92E+01
1,64E+03	9,92E+01
1,64E+03	9,92E+01
1,64E+03	9,92E+01
1,64E+03	9,92E+01
1,64E+03	9,92E+01
1,65E+03	9,92E+01
1,65E+03	9,91E+01
1,65E+03	9,90E+01
1,65E+03	9,88E+01
1,65E+03	9,85E+01
1,66E+03	9,82E+01
1,66E+03	9,79E+01
1,66E+03	9,76E+01
1,66E+03	9,73E+01
1,66E+03	9,72E+01
1,67E+03	9,71E+01
1,67E+03	9,72E+01
1,67E+03	9,75E+01
1,67E+03	9,77E+01
1,67E+03	9,81E+01
1,68E+03	9,84E+01
1,68E+03	9,87E+01
1,68E+03	9,89E+01
1,68E+03	9,91E+01
1,68E+03	9,92E+01
1,69E+03	9,93E+01
1,69E+03	9,93E+01
1,69E+03	9,93E+01
1,69E+03	9,93E+01
1,69E+03	9,93E+01
1,70E+03	9,93E+01
1,70E+03	9,93E+01
1,70E+03	9,94E+01
1,70E+03	9,94E+01
1,70E+03	9,94E+01
1,70E+03	9,94E+01
1,71E+03	9,94E+01
1,71E+03	9,94E+01
1,71E+03	9,94E+01
1,71E+03	9,94E+01
1,71E+03	9,94E+01
1,72E+03	9,94E+01
1,72E+03	9,94E+01
1,72E+03	9,94E+01
1,72E+03	9,93E+01
1,72E+03	9,93E+01
1,73E+03	9,93E+01
1,73E+03	9,93E+01
1,73E+03	9,93E+01
1,73E+03	9,93E+01
1,73E+03	9,92E+01
1,74E+03	9,92E+01
1,74E+03	9,92E+01
1,74E+03	9,92E+01
1,74E+03	9,93E+01
1,74E+03	9,93E+01
1,75E+03	9,94E+01
1,75E+03	9,94E+01
1,75E+03	9,94E+01
1,75E+03	9,95E+01
1,75E+03	9,95E+01
1,75E+03	9,95E+01
1,76E+03	9,96E+01
1,76E+03	9,96E+01
1,76E+03	9,96E+01
1,76E+03	9,96E+01
1,76E+03	9,96E+01
1,77E+03	9,96E+01
1,77E+03	9,96E+01
1,77E+03	9,96E+01
1,77E+03	9,96E+01
1,77E+03	9,96E+01
1,78E+03	9,96E+01
1,78E+03	9,96E+01
1,78E+03	9,96E+01
1,78E+03	9,96E+01
1,78E+03	9,96E+01
1,79E+03	9,96E+01
1,79E+03	9,96E+01
1,79E+03	9,96E+01
1,79E+03	9,96E+01
1,79E+03	9,96E+01
1,80E+03	9,96E+01
1,80E+03	9,96E+01
1,80E+03	9,96E+01
1,80E+03	9,96E+01
1,80E+03	9,96E+01
1,81E+03	9,97E+01
1,81E+03	9,97E+01
1,81E+03	9,97E+01
1,81E+03	9,97E+01
1,81E+03	9,97E+01
1,81E+03	9,97E+01
1,82E+03	9,97E+01
1,82E+03	9,97E+01
1,82E+03	9,96E+01
1,82E+03	9,96E+01
1,82E+03	9,96E+01
1,83E+03	9,96E+01
1,83E+03	9,96E+01
1,83E+03	9,96E+01
1,83E+03	9,96E+01
1,83E+03	9,96E+01
1,84E+03	9,96E+01
1,84E+03	9,96E+01
1,84E+03	9,96E+01
1,84E+03	9,96E+01
1,84E+03	9,96E+01
1,85E+03	9,96E+01
1,85E+03	9,96E+01
1,85E+03	9,97E+01
1,85E+03	9,97E+01
1,85E+03	9,97E+01
1,86E+03	9,97E+01
1,86E+03	9,97E+01
1,86E+03	9,97E+01
1,86E+03	9,96E+01
1,86E+03	9,96E+01
1,86E+03	9,96E+01
1,87E+03	9,96E+01
1,87E+03	9,96E+01
1,87E+03	9,96E+01
1,87E+03	9,96E+01
1,87E+03	9,96E+01
1,88E+03	9,96E+01
1,88E+03	9,96E+01
1,88E+03	9,97E+01
1,88E+03	9,97E+01
1,88E+03	9,96E+01
1,89E+03	9,96E+01
1,89E+03	9,96E+01
1,89E+03	9,96E+01
1,89E+03	9,96E+01
1,89E+03	9,97E+01
1,90E+03	9,97E+01
1,90E+03	9,97E+01
1,90E+03	9,97E+01
1,90E+03	9,97E+01
1,90E+03	9,97E+01
1,91E+03	9,97E+01
1,91E+03	9,96E+01
1,91E+03	9,96E+01
1,91E+03	9,96E+01
1,91E+03	9,96E+01
1,91E+03	9,96E+01
1,92E+03	9,96E+01
1,92E+03	9,96E+01
1,92E+03	9,96E+01
1,92E+03	9,96E+01
1,92E+03	9,96E+01
1,93E+03	9,96E+01
1,93E+03	9,96E+01
1,93E+03	9,96E+01
1,93E+03	9,96E+01
1,93E+03	9,96E+01
1,94E+03	9,96E+01
1,94E+03	9,96E+01
1,94E+03	9,96E+01
1,94E+03	9,96E+01
1,94E+03	9,96E+01
1,95E+03	9,96E+01
1,95E+03	9,96E+01
1,95E+03	9,96E+01
1,95E+03	9,96E+01
1,95E+03	9,96E+01
1,96E+03	9,96E+01
1,96E+03	9,96E+01
1,96E+03	9,96E+01
1,96E+03	9,96E+01
1,96E+03	9,96E+01
1,97E+03	9,96E+01
1,97E+03	9,96E+01
1,97E+03	9,96E+01
1,97E+03	9,96E+01
1,97E+03	9,96E+01
1,97E+03	9,96E+01
1,98E+03	9,97E+01
1,98E+03	9,97E+01
1,98E+03	9,97E+01
1,98E+03	9,97E+01
1,98E+03	9,97E+01
1,99E+03	9,97E+01
1,99E+03	9,97E+01
1,99E+03	9,97E+01
1,99E+03	9,96E+01
1,99E+03	9,96E+01
2,00E+03	9,96E+01
2,00E+03	9,96E+01
2,00E+03	9,96E+01
2,00E+03	9,96E+01
2,00E+03	9,97E+01
2,01E+03	9,97E+01
2,01E+03	9,97E+01
2,01E+03	9,97E+01
2,01E+03	9,96E+01
2,01E+03	9,96E+01
2,02E+03	9,96E+01
2,02E+03	9,96E+01
2,02E+03	9,96E+01
2,02E+03	9,96E+01
2,02E+03	9,96E+01
2,02E+03	9,96E+01
2,03E+03	9,96E+01
2,03E+03	9,96E+01
2,03E+03	9,96E+01
2,03E+03	9,96E+01
2,03E+03	9,96E+01
2,04E+03	9,96E+01
2,04E+03	9,96E+01
2,04E+03	9,96E+01
2,04E+03	9,96E+01
2,04E+03	9,96E+01
2,05E+03	9,97E+01
2,05E+03	9,97E+01
2,05E+03	9,97E+01
2,05E+03	9,97E+01
2,05E+03	9,97E+01
2,06E+03	9,97E+01
2,06E+03	9,97E+01
2,06E+03	9,96E+01
2,06E+03	9,96E+01
2,06E+03	9,96E+01
2,07E+03	9,96E+01
2,07E+03	9,96E+01
2,07E+03	9,96E+01
2,07E+03	9,96E+01
2,07E+03	9,96E+01
2,08E+03	9,96E+01
2,08E+03	9,96E+01
2,08E+03	9,96E+01
2,08E+03	9,96E+01
2,08E+03	9,96E+01
2,08E+03	9,96E+01
2,09E+03	9,96E+01
2,09E+03	9,96E+01
2,09E+03	9,96E+01
2,09E+03	9,96E+01
2,09E+03	9,96E+01
2,10E+03	9,96E+01
2,10E+03	9,96E+01
2,10E+03	9,96E+01
2,10E+03	9,96E+01
2,10E+03	9,96E+01
2,11E+03	9,96E+01
2,11E+03	9,96E+01
2,11E+03	9,96E+01
2,11E+03	9,96E+01
2,11E+03	9,96E+01
2,12E+03	9,96E+01
2,12E+03	9,96E+01
2,12E+03	9,96E+01
2,12E+03	9,96E+01
2,12E+03	9,96E+01
2,13E+03	9,96E+01
2,13E+03	9,96E+01
2,13E+03	9,96E+01
2,13E+03	9,96E+01
2,13E+03	9,96E+01
2,13E+03	9,96E+01
2,14E+03	9,96E+01
2,14E+03	9,96E+01
2,14E+03	9,96E+01
2,14E+03	9,96E+01
2,14E+03	9,96E+01
2,15E+03	9,96E+01
2,15E+03	9,96E+01
2,15E+03	9,96E+01
2,15E+03	9,96E+01
2,15E+03	9,96E+01
2,16E+03	9,96E+01
2,16E+03	9,96E+01
2,16E+03	9,96E+01
2,16E+03	9,96E+01
2,16E+03	9,96E+01
2,17E+03	9,96E+01
2,17E+03	9,96E+01
2,17E+03	9,96E+01
2,17E+03	9,96E+01
2,17E+03	9,96E+01
2,18E+03	9,96E+01
2,18E+03	9,96E+01
2,18E+03	9,96E+01
2,18E+03	9,96E+01
2,18E+03	9,96E+01
2,18E+03	9,96E+01
2,19E+03	9,96E+01
2,19E+03	9,96E+01
2,19E+03	9,96E+01
2,19E+03	9,96E+01
2,19E+03	9,96E+01
2,20E+03	9,96E+01
2,20E+03	9,96E+01
2,20E+03	9,96E+01
2,20E+03	9,96E+01
2,20E+03	9,96E+01
2,21E+03	9,96E+01
2,21E+03	9,96E+01
2,21E+03	9,96E+01
2,21E+03	9,96E+01
2,21E+03	9,96E+01
2,22E+03	9,96E+01
2,22E+03	9,96E+01
2,22E+03	9,96E+01
2,22E+03	9,96E+01
2,22E+03	9,96E+01
2,23E+03	9,96E+01
2,23E+03	9,96E+01
2,23E+03	9,96E+01
2,23E+03	9,96E+01
2,23E+03	9,96E+01
2,24E+03	9,96E+01
2,24E+03	9,96E+01
2,24E+03	9,96E+01
2,24E+03	9,96E+01
2,24E+03	9,96E+01
2,24E+03	9,96E+01
2,25E+03	9,96E+01
2,25E+03	9,96E+01
2,25E+03	9,96E+01
2,25E+03	9,96E+01
2,25E+03	9,95E+01
2,26E+03	9,95E+01
2,26E+03	9,95E+01
2,26E+03	9,95E+01
2,26E+03	9,95E+01
2,26E+03	9,95E+01
2,27E+03	9,95E+01
2,27E+03	9,95E+01
2,27E+03	9,95E+01
2,27E+03	9,95E+01
2,27E+03	9,95E+01
2,28E+03	9,95E+01
2,28E+03	9,95E+01
2,28E+03	9,95E+01
2,28E+03	9,95E+01
2,28E+03	9,95E+01
2,29E+03	9,95E+01
2,29E+03	9,95E+01
2,29E+03	9,95E+01
2,29E+03	9,95E+01
2,29E+03	9,95E+01
2,29E+03	9,95E+01
2,30E+03	9,95E+01
2,30E+03	9,95E+01
2,30E+03	9,95E+01
2,30E+03	9,95E+01
2,30E+03	9,95E+01
2,31E+03	9,95E+01
2,31E+03	9,95E+01
2,31E+03	9,95E+01
2,31E+03	9,95E+01
2,31E+03	9,95E+01
2,32E+03	9,95E+01
2,32E+03	9,95E+01
2,32E+03	9,95E+01
2,32E+03	9,95E+01
2,32E+03	9,95E+01
2,33E+03	9,95E+01
2,33E+03	9,95E+01
2,33E+03	9,95E+01
2,33E+03	9,95E+01
2,33E+03	9,95E+01
2,34E+03	9,95E+01
2,34E+03	9,95E+01
2,34E+03	9,95E+01
2,34E+03	9,95E+01
2,34E+03	9,95E+01
2,35E+03	9,95E+01
2,35E+03	9,95E+01
2,35E+03	9,96E+01
2,35E+03	9,96E+01
2,35E+03	9,96E+01
2,35E+03	9,96E+01
2,36E+03	9,96E+01
2,36E+03	9,96E+01
2,36E+03	9,96E+01
2,36E+03	9,96E+01
2,36E+03	9,96E+01
2,37E+03	9,96E+01
2,37E+03	9,96E+01
2,37E+03	9,96E+01
2,37E+03	9,96E+01
2,37E+03	9,96E+01
2,38E+03	9,96E+01
2,38E+03	9,96E+01
2,38E+03	9,96E+01
2,38E+03	9,96E+01
2,38E+03	9,96E+01
2,39E+03	9,96E+01
2,39E+03	9,96E+01
2,39E+03	9,96E+01
2,39E+03	9,96E+01
2,39E+03	9,96E+01
2,40E+03	9,96E+01
2,40E+03	9,96E+01
2,40E+03	9,96E+01
2,40E+03	9,95E+01
2,40E+03	9,95E+01
2,40E+03	9,95E+01
2,41E+03	9,95E+01
2,41E+03	9,95E+01
2,41E+03	9,95E+01
2,41E+03	9,95E+01
2,41E+03	9,95E+01
2,42E+03	9,95E+01
2,42E+03	9,95E+01
2,42E+03	9,95E+01
2,42E+03	9,95E+01
2,42E+03	9,95E+01
2,43E+03	9,95E+01
2,43E+03	9,95E+01
2,43E+03	9,95E+01
2,43E+03	9,95E+01
2,43E+03	9,95E+01
2,44E+03	9,95E+01
2,44E+03	9,95E+01
2,44E+03	9,95E+01
2,44E+03	9,95E+01
2,44E+03	9,95E+01
2,45E+03	9,95E+01
2,45E+03	9,95E+01
2,45E+03	9,95E+01
2,45E+03	9,95E+01
2,45E+03	9,95E+01
2,45E+03	9,95E+01
2,46E+03	9,95E+01
2,46E+03	9,95E+01
2,46E+03	9,95E+01
2,46E+03	9,95E+01
2,46E+03	9,95E+01
2,47E+03	9,95E+01
2,47E+03	9,95E+01
2,47E+03	9,95E+01
2,47E+03	9,95E+01
2,47E+03	9,95E+01
2,48E+03	9,95E+01
2,48E+03	9,95E+01
2,48E+03	9,95E+01
2,48E+03	9,94E+01
2,48E+03	9,94E+01
2,49E+03	9,94E+01
2,49E+03	9,94E+01
2,49E+03	9,94E+01
2,49E+03	9,94E+01
2,49E+03	9,94E+01
2,50E+03	9,94E+01
2,50E+03	9,94E+01
2,50E+03	9,94E+01
2,50E+03	9,94E+01
2,50E+03	9,94E+01
2,51E+03	9,94E+01
2,51E+03	9,94E+01
2,51E+03	9,94E+01
2,51E+03	9,94E+01
2,51E+03	9,94E+01
2,51E+03	9,94E+01
2,52E+03	9,94E+01
2,52E+03	9,94E+01
2,52E+03	9,94E+01
2,52E+03	9,94E+01
2,52E+03	9,94E+01
2,53E+03	9,94E+01
2,53E+03	9,94E+01
2,53E+03	9,94E+01
2,53E+03	9,94E+01
2,53E+03	9,94E+01
2,54E+03	9,94E+01
2,54E+03	9,94E+01
2,54E+03	9,94E+01
2,54E+03	9,94E+01
2,54E+03	9,94E+01
2,55E+03	9,94E+01
2,55E+03	9,94E+01
2,55E+03	9,94E+01
2,55E+03	9,94E+01
2,55E+03	9,94E+01
2,56E+03	9,94E+01
2,56E+03	9,94E+01
2,56E+03	9,94E+01
2,56E+03	9,94E+01
2,56E+03	9,94E+01
2,56E+03	9,94E+01
2,57E+03	9,94E+01
2,57E+03	9,94E+01
2,57E+03	9,94E+01
2,57E+03	9,94E+01
2,57E+03	9,94E+01
2,58E+03	9,94E+01
2,58E+03	9,94E+01
2,58E+03	9,94E+01
2,58E+03	9,94E+01
2,58E+03	9,94E+01
2,59E+03	9,94E+01
2,59E+03	9,94E+01
2,59E+03	9,94E+01
2,59E+03	9,94E+01
2,59E+03	9,94E+01
2,60E+03	9,94E+01
2,60E+03	9,94E+01
2,60E+03	9,94E+01
2,60E+03	9,93E+01
2,60E+03	9,93E+01
2,61E+03	9,93E+01
2,61E+03	9,93E+01
2,61E+03	9,94E+01
2,61E+03	9,94E+01
2,61E+03	9,94E+01
2,62E+03	9,94E+01
2,62E+03	9,94E+01
2,62E+03	9,94E+01
2,62E+03	9,94E+01
2,62E+03	9,94E+01
2,62E+03	9,94E+01
2,63E+03	9,94E+01
2,63E+03	9,94E+01
2,63E+03	9,94E+01
2,63E+03	9,94E+01
2,63E+03	9,94E+01
2,64E+03	9,94E+01
2,64E+03	9,94E+01
2,64E+03	9,94E+01
2,64E+03	9,94E+01
2,64E+03	9,94E+01
2,65E+03	9,94E+01
2,65E+03	9,94E+01
2,65E+03	9,93E+01
2,65E+03	9,93E+01
2,65E+03	9,93E+01
2,66E+03	9,93E+01
2,66E+03	9,93E+01
2,66E+03	9,93E+01
2,66E+03	9,93E+01
2,66E+03	9,93E+01
2,67E+03	9,93E+01
2,67E+03	9,93E+01
2,67E+03	9,93E+01
2,67E+03	9,93E+01
2,67E+03	9,93E+01
2,67E+03	9,93E+01
2,68E+03	9,93E+01
2,68E+03	9,93E+01
2,68E+03	9,93E+01
2,68E+03	9,93E+01
2,68E+03	9,93E+01
2,69E+03	9,93E+01
2,69E+03	9,93E+01
2,69E+03	9,93E+01
2,69E+03	9,93E+01
2,69E+03	9,93E+01
2,70E+03	9,93E+01
2,70E+03	9,93E+01
2,70E+03	9,93E+01
2,70E+03	9,93E+01
2,70E+03	9,93E+01
2,71E+03	9,93E+01
2,71E+03	9,93E+01
2,71E+03	9,93E+01
2,71E+03	9,93E+01
2,71E+03	9,93E+01
2,72E+03	9,93E+01
2,72E+03	9,93E+01
2,72E+03	9,93E+01
2,72E+03	9,93E+01
2,72E+03	9,93E+01
2,72E+03	9,93E+01
2,73E+03	9,93E+01
2,73E+03	9,93E+01
2,73E+03	9,93E+01
2,73E+03	9,93E+01
2,73E+03	9,93E+01
2,74E+03	9,93E+01
2,74E+03	9,93E+01
2,74E+03	9,93E+01
2,74E+03	9,93E+01
2,74E+03	9,93E+01
2,75E+03	9,93E+01
2,75E+03	9,93E+01
2,75E+03	9,93E+01
2,75E+03	9,93E+01
2,75E+03	9,93E+01
2,76E+03	9,93E+01
2,76E+03	9,93E+01
2,76E+03	9,93E+01
2,76E+03	9,93E+01
2,76E+03	9,93E+01
2,77E+03	9,93E+01
2,77E+03	9,93E+01
2,77E+03	9,93E+01
2,77E+03	9,93E+01
2,77E+03	9,93E+01
2,78E+03	9,93E+01
2,78E+03	9,93E+01
2,78E+03	9,93E+01
2,78E+03	9,92E+01
2,78E+03	9,92E+01
2,78E+03	9,92E+01
2,79E+03	9,92E+01
2,79E+03	9,92E+01
2,79E+03	9,92E+01
2,79E+03	9,92E+01
2,79E+03	9,92E+01
2,80E+03	9,92E+01
2,80E+03	9,92E+01
2,80E+03	9,92E+01
2,80E+03	9,92E+01
2,80E+03	9,92E+01
2,81E+03	9,91E+01
2,81E+03	9,91E+01
2,81E+03	9,91E+01
2,81E+03	9,91E+01
2,81E+03	9,91E+01
2,82E+03	9,91E+01
2,82E+03	9,90E+01
2,82E+03	9,90E+01
2,82E+03	9,90E+01
2,82E+03	9,90E+01
2,83E+03	9,89E+01
2,83E+03	9,89E+01
2,83E+03	9,88E+01
2,83E+03	9,87E+01
2,83E+03	9,86E+01
2,83E+03	9,85E+01
2,84E+03	9,83E+01
2,84E+03	9,82E+01
2,84E+03	9,80E+01
2,84E+03	9,79E+01
2,84E+03	9,77E+01
2,85E+03	9,76E+01
2,85E+03	9,75E+01
2,85E+03	9,74E+01
2,85E+03	9,73E+01
2,85E+03	9,73E+01
2,86E+03	9,74E+01
2,86E+03	9,74E+01
2,86E+03	9,74E+01
2,86E+03	9,75E+01
2,86E+03	9,75E+01
2,87E+03	9,76E+01
2,87E+03	9,76E+01
2,87E+03	9,77E+01
2,87E+03	9,77E+01
2,87E+03	9,77E+01
2,88E+03	9,78E+01
2,88E+03	9,78E+01
2,88E+03	9,79E+01
2,88E+03	9,79E+01
2,88E+03	9,78E+01
2,88E+03	9,78E+01
2,89E+03	9,77E+01
2,89E+03	9,76E+01
2,89E+03	9,75E+01
2,89E+03	9,74E+01
2,89E+03	9,73E+01
2,90E+03	9,72E+01
2,90E+03	9,71E+01
2,90E+03	9,69E+01
2,90E+03	9,68E+01
2,90E+03	9,67E+01
2,91E+03	9,66E+01
2,91E+03	9,64E+01
2,91E+03	9,63E+01
2,91E+03	9,62E+01
2,91E+03	9,60E+01
2,92E+03	9,58E+01
2,92E+03	9,56E+01
2,92E+03	9,55E+01
2,92E+03	9,54E+01
2,92E+03	9,54E+01
2,93E+03	9,54E+01
2,93E+03	9,56E+01
2,93E+03	9,57E+01
2,93E+03	9,60E+01
2,93E+03	9,62E+01
2,94E+03	9,65E+01
2,94E+03	9,67E+01
2,94E+03	9,69E+01
2,94E+03	9,70E+01
2,94E+03	9,70E+01
2,94E+03	9,69E+01
2,95E+03	9,69E+01
2,95E+03	9,68E+01
2,95E+03	9,66E+01
2,95E+03	9,66E+01
2,95E+03	9,65E+01
2,96E+03	9,65E+01
2,96E+03	9,66E+01
2,96E+03	9,67E+01
2,96E+03	9,69E+01
2,96E+03	9,71E+01
2,97E+03	9,74E+01
2,97E+03	9,77E+01
2,97E+03	9,79E+01
2,97E+03	9,82E+01
2,97E+03	9,84E+01
2,98E+03	9,86E+01
2,98E+03	9,87E+01
2,98E+03	9,88E+01
2,98E+03	9,89E+01
2,98E+03	9,90E+01
2,99E+03	9,91E+01
2,99E+03	9,91E+01
2,99E+03	9,92E+01
2,99E+03	9,92E+01
2,99E+03	9,92E+01
2,99E+03	9,93E+01
3,00E+03	9,93E+01
3,00E+03	9,93E+01
3,00E+03	9,93E+01
3,00E+03	9,93E+01
3,00E+03	9,94E+01
3,01E+03	9,94E+01
3,01E+03	9,94E+01
3,01E+03	9,94E+01
3,01E+03	9,94E+01
3,01E+03	9,94E+01
3,02E+03	9,94E+01
3,02E+03	9,94E+01
3,02E+03	9,94E+01
3,02E+03	9,94E+01
3,02E+03	9,94E+01
3,03E+03	9,94E+01
3,03E+03	9,94E+01
3,03E+03	9,94E+01
3,03E+03	9,94E+01
3,03E+03	9,94E+01
3,04E+03	9,94E+01
3,04E+03	9,94E+01
3,04E+03	9,94E+01
3,04E+03	9,94E+01
3,04E+03	9,94E+01
3,05E+03	9,94E+01
3,05E+03	9,94E+01
3,05E+03	9,94E+01
3,05E+03	9,94E+01
3,05E+03	9,93E+01
3,05E+03	9,93E+01
3,06E+03	9,93E+01
3,06E+03	9,93E+01
3,06E+03	9,93E+01
3,06E+03	9,93E+01
3,06E+03	9,93E+01
3,07E+03	9,93E+01
3,07E+03	9,93E+01
3,07E+03	9,94E+01
3,07E+03	9,94E+01
3,07E+03	9,94E+01
3,08E+03	9,94E+01
3,08E+03	9,94E+01
3,08E+03	9,94E+01
3,08E+03	9,94E+01
3,08E+03	9,94E+01
3,09E+03	9,94E+01
3,09E+03	9,94E+01
3,09E+03	9,94E+01
3,09E+03	9,94E+01
3,09E+03	9,94E+01
3,10E+03	9,94E+01
3,10E+03	9,94E+01
3,10E+03	9,94E+01
3,10E+03	9,94E+01
3,10E+03	9,95E+01
3,10E+03	9,95E+01
3,11E+03	9,95E+01
3,11E+03	9,95E+01
3,11E+03	9,95E+01
3,11E+03	9,95E+01
3,11E+03	9,95E+01
3,12E+03	9,95E+01
3,12E+03	9,95E+01
3,12E+03	9,95E+01
3,12E+03	9,95E+01
3,12E+03	9,95E+01
3,13E+03	9,95E+01
3,13E+03	9,95E+01
3,13E+03	9,94E+01
3,13E+03	9,94E+01
3,13E+03	9,94E+01
3,14E+03	9,95E+01
3,14E+03	9,95E+01
3,14E+03	9,95E+01
3,14E+03	9,95E+01
3,14E+03	9,95E+01
3,15E+03	9,95E+01
3,15E+03	9,95E+01
3,15E+03	9,95E+01
3,15E+03	9,95E+01
3,15E+03	9,95E+01
3,15E+03	9,95E+01
3,16E+03	9,94E+01
3,16E+03	9,94E+01
3,16E+03	9,94E+01
3,16E+03	9,94E+01
3,16E+03	9,94E+01
3,17E+03	9,94E+01
3,17E+03	9,94E+01
3,17E+03	9,94E+01
3,17E+03	9,94E+01
3,17E+03	9,94E+01
3,18E+03	9,94E+01
3,18E+03	9,94E+01
3,18E+03	9,94E+01
3,18E+03	9,94E+01
3,18E+03	9,94E+01
3,19E+03	9,94E+01
3,19E+03	9,94E+01
3,19E+03	9,94E+01
3,19E+03	9,94E+01
3,19E+03	9,94E+01
3,20E+03	9,94E+01
3,20E+03	9,94E+01
3,20E+03	9,94E+01
3,20E+03	9,94E+01
3,20E+03	9,94E+01
3,21E+03	9,94E+01
3,21E+03	9,94E+01
3,21E+03	9,94E+01
3,21E+03	9,94E+01
3,21E+03	9,94E+01
3,21E+03	9,95E+01
3,22E+03	9,95E+01
3,22E+03	9,94E+01
3,22E+03	9,95E+01
3,22E+03	9,95E+01
3,22E+03	9,95E+01
3,23E+03	9,95E+01
3,23E+03	9,95E+01
3,23E+03	9,95E+01
3,23E+03	9,95E+01
3,23E+03	9,95E+01
3,24E+03	9,95E+01
3,24E+03	9,95E+01
3,24E+03	9,95E+01
3,24E+03	9,95E+01
3,24E+03	9,95E+01
3,25E+03	9,95E+01
3,25E+03	9,95E+01
3,25E+03	9,95E+01
3,25E+03	9,95E+01
3,25E+03	9,95E+01
3,26E+03	9,94E+01
3,26E+03	9,94E+01
3,26E+03	9,94E+01
3,26E+03	9,95E+01
3,26E+03	9,95E+01
3,26E+03	9,95E+01
3,27E+03	9,95E+01
3,27E+03	9,95E+01
3,27E+03	9,95E+01
3,27E+03	9,95E+01
3,27E+03	9,95E+01
3,28E+03	9,95E+01
3,28E+03	9,94E+01
3,28E+03	9,94E+01
3,28E+03	9,94E+01
3,28E+03	9,94E+01
3,29E+03	9,94E+01
3,29E+03	9,94E+01
3,29E+03	9,94E+01
3,29E+03	9,94E+01
3,29E+03	9,95E+01
3,30E+03	9,95E+01
3,30E+03	9,95E+01
3,30E+03	9,95E+01
3,30E+03	9,94E+01
3,30E+03	9,94E+01
3,31E+03	9,94E+01
3,31E+03	9,94E+01
3,31E+03	9,94E+01
3,31E+03	9,94E+01
3,31E+03	9,94E+01
3,32E+03	9,94E+01
3,32E+03	9,94E+01
3,32E+03	9,94E+01
3,32E+03	9,94E+01
3,32E+03	9,94E+01
3,32E+03	9,94E+01
3,33E+03	9,94E+01
3,33E+03	9,94E+01
3,33E+03	9,94E+01
3,33E+03	9,94E+01
3,33E+03	9,94E+01
3,34E+03	9,94E+01
3,34E+03	9,95E+01
3,34E+03	9,95E+01
3,34E+03	9,95E+01
3,34E+03	9,95E+01
3,35E+03	9,95E+01
3,35E+03	9,95E+01
3,35E+03	9,94E+01
3,35E+03	9,94E+01
3,35E+03	9,94E+01
3,36E+03	9,94E+01
3,36E+03	9,94E+01
3,36E+03	9,94E+01
3,36E+03	9,94E+01
3,36E+03	9,94E+01
3,37E+03	9,94E+01
3,37E+03	9,95E+01
3,37E+03	9,95E+01
3,37E+03	9,95E+01
3,37E+03	9,95E+01
3,37E+03	9,94E+01
3,38E+03	9,94E+01
3,38E+03	9,94E+01
3,38E+03	9,94E+01
3,38E+03	9,94E+01
3,38E+03	9,94E+01
3,39E+03	9,94E+01
3,39E+03	9,94E+01
3,39E+03	9,94E+01
3,39E+03	9,95E+01
3,39E+03	9,95E+01
3,40E+03	9,95E+01
3,40E+03	9,95E+01
3,40E+03	9,95E+01
3,40E+03	9,95E+01
3,40E+03	9,95E+01
3,41E+03	9,95E+01
3,41E+03	9,94E+01
3,41E+03	9,94E+01
3,41E+03	9,94E+01
3,41E+03	9,94E+01
3,42E+03	9,94E+01
3,42E+03	9,94E+01
3,42E+03	9,94E+01
3,42E+03	9,94E+01
3,42E+03	9,94E+01
3,42E+03	9,94E+01
3,43E+03	9,94E+01
3,43E+03	9,94E+01
3,43E+03	9,95E+01
3,43E+03	9,95E+01
3,43E+03	9,95E+01
3,44E+03	9,95E+01
3,44E+03	9,95E+01
3,44E+03	9,95E+01
3,44E+03	9,95E+01
3,44E+03	9,94E+01
3,45E+03	9,94E+01
3,45E+03	9,94E+01
3,45E+03	9,94E+01
3,45E+03	9,94E+01
3,45E+03	9,95E+01
3,46E+03	9,95E+01
3,46E+03	9,95E+01
3,46E+03	9,95E+01
3,46E+03	9,95E+01
3,46E+03	9,95E+01
3,47E+03	9,95E+01
3,47E+03	9,95E+01
3,47E+03	9,95E+01
3,47E+03	9,95E+01
3,47E+03	9,95E+01
3,48E+03	9,95E+01
3,48E+03	9,95E+01
3,48E+03	9,95E+01
3,48E+03	9,95E+01
3,48E+03	9,95E+01
3,48E+03	9,95E+01
3,49E+03	9,95E+01
3,49E+03	9,95E+01
3,49E+03	9,95E+01
3,49E+03	9,95E+01
3,49E+03	9,95E+01
3,50E+03	9,95E+01
3,50E+03	9,95E+01
3,50E+03	9,95E+01
3,50E+03	9,95E+01
3,50E+03	9,95E+01
3,51E+03	9,95E+01
3,51E+03	9,95E+01
3,51E+03	9,95E+01
3,51E+03	9,95E+01
3,51E+03	9,95E+01
3,52E+03	9,95E+01
3,52E+03	9,95E+01
3,52E+03	9,95E+01
3,52E+03	9,95E+01
3,52E+03	9,95E+01
3,53E+03	9,95E+01
3,53E+03	9,95E+01
3,53E+03	9,95E+01
3,53E+03	9,95E+01
3,53E+03	9,95E+01
3,53E+03	9,95E+01
3,54E+03	9,95E+01
3,54E+03	9,95E+01
3,54E+03	9,95E+01
3,54E+03	9,95E+01
3,54E+03	9,95E+01
3,55E+03	9,95E+01
3,55E+03	9,95E+01
3,55E+03	9,95E+01
3,55E+03	9,95E+01
3,55E+03	9,95E+01
3,56E+03	9,95E+01
3,56E+03	9,95E+01
3,56E+03	9,95E+01
3,56E+03	9,95E+01
3,56E+03	9,95E+01
3,57E+03	9,95E+01
3,57E+03	9,95E+01
3,57E+03	9,95E+01
3,57E+03	9,95E+01
3,57E+03	9,95E+01
3,58E+03	9,95E+01
3,58E+03	9,95E+01
3,58E+03	9,94E+01
3,58E+03	9,94E+01
3,58E+03	9,94E+01
3,59E+03	9,94E+01
3,59E+03	9,94E+01
3,59E+03	9,94E+01
3,59E+03	9,94E+01
3,59E+03	9,94E+01
3,59E+03	9,94E+01
3,60E+03	9,94E+01
3,60E+03	9,94E+01
3,60E+03	9,94E+01
3,60E+03	9,95E+01
3,60E+03	9,95E+01
3,61E+03	9,95E+01
3,61E+03	9,95E+01
3,61E+03	9,95E+01
3,61E+03	9,95E+01
3,61E+03	9,95E+01
3,62E+03	9,95E+01
3,62E+03	9,95E+01
3,62E+03	9,95E+01
3,62E+03	9,95E+01
3,62E+03	9,95E+01
3,63E+03	9,95E+01
3,63E+03	9,95E+01
3,63E+03	9,95E+01
3,63E+03	9,95E+01
3,63E+03	9,95E+01
3,64E+03	9,95E+01
3,64E+03	9,96E+01
3,64E+03	9,96E+01
3,64E+03	9,96E+01
3,64E+03	9,96E+01
3,64E+03	9,96E+01
3,65E+03	9,96E+01
3,65E+03	9,96E+01
3,65E+03	9,96E+01
3,65E+03	9,96E+01
3,65E+03	9,96E+01
3,66E+03	9,97E+01
3,66E+03	9,97E+01
3,66E+03	9,97E+01
3,66E+03	9,97E+01
3,66E+03	9,96E+01
3,67E+03	9,96E+01
3,67E+03	9,96E+01
3,67E+03	9,96E+01
3,67E+03	9,96E+01
3,67E+03	9,96E+01
3,68E+03	9,96E+01
3,68E+03	9,97E+01
3,68E+03	9,97E+01
3,68E+03	9,97E+01
3,68E+03	9,97E+01
3,69E+03	9,97E+01
3,69E+03	9,96E+01
3,69E+03	9,97E+01
3,69E+03	9,97E+01
3,69E+03	9,97E+01
3,69E+03	9,97E+01
3,70E+03	9,97E+01
3,70E+03	9,97E+01
3,70E+03	9,97E+01
3,70E+03	9,97E+01
3,70E+03	9,97E+01
3,71E+03	9,97E+01
3,71E+03	9,97E+01
3,71E+03	9,97E+01
3,71E+03	9,98E+01
3,71E+03	9,98E+01
3,72E+03	9,98E+01
3,72E+03	9,98E+01
3,72E+03	9,98E+01
3,72E+03	9,98E+01
3,72E+03	9,98E+01
3,73E+03	9,98E+01
3,73E+03	9,99E+01
3,73E+03	9,99E+01
3,73E+03	9,99E+01
3,73E+03	9,99E+01
3,74E+03	1,00E+02
3,74E+03	1,00E+02
3,74E+03	1,00E+02
3,74E+03	9,99E+01
3,74E+03	9,99E+01
3,75E+03	9,99E+01
3,75E+03	9,99E+01
3,75E+03	9,98E+01
3,75E+03	9,98E+01
3,75E+03	9,98E+01
3,75E+03	9,98E+01
3,76E+03	9,98E+01
3,76E+03	9,98E+01
3,76E+03	9,98E+01
3,76E+03	9,98E+01
3,76E+03	9,98E+01
3,77E+03	9,98E+01
3,77E+03	9,98E+01
3,77E+03	9,97E+01
3,77E+03	9,97E+01
3,77E+03	9,97E+01
3,78E+03	9,97E+01
3,78E+03	9,97E+01
3,78E+03	9,97E+01
3,78E+03	9,97E+01
3,78E+03	9,97E+01
3,79E+03	9,97E+01
3,79E+03	9,97E+01
3,79E+03	9,97E+01
3,79E+03	9,97E+01
3,79E+03	9,97E+01
3,80E+03	9,97E+01
3,80E+03	9,97E+01
3,80E+03	9,97E+01
3,80E+03	9,97E+01
3,80E+03	9,97E+01
3,80E+03	9,97E+01
3,81E+03	9,97E+01
3,81E+03	9,97E+01
3,81E+03	9,97E+01
3,81E+03	9,97E+01
3,81E+03	9,97E+01
3,82E+03	9,97E+01
3,82E+03	9,97E+01
3,82E+03	9,97E+01
3,82E+03	9,97E+01
3,82E+03	9,97E+01
3,83E+03	9,97E+01
3,83E+03	9,97E+01
3,83E+03	9,97E+01
3,83E+03	9,97E+01
3,83E+03	9,97E+01
3,84E+03	9,97E+01
3,84E+03	9,97E+01
3,84E+03	9,97E+01
3,84E+03	9,97E+01
3,84E+03	9,97E+01
3,85E+03	9,97E+01
3,85E+03	9,97E+01
3,85E+03	9,97E+01
3,85E+03	9,97E+01
3,85E+03	9,97E+01
3,86E+03	9,97E+01
3,86E+03	9,97E+01
3,86E+03	9,97E+01
3,86E+03	9,97E+01
3,86E+03	9,97E+01
3,86E+03	9,97E+01
3,87E+03	9,97E+01
3,87E+03	9,97E+01
3,87E+03	9,97E+01
3,87E+03	9,97E+01
3,87E+03	9,97E+01
3,88E+03	9,97E+01
3,88E+03	9,97E+01
3,88E+03	9,97E+01
3,88E+03	9,97E+01
3,88E+03	9,97E+01
3,89E+03	9,97E+01
3,89E+03	9,97E+01
3,89E+03	9,97E+01
3,89E+03	9,97E+01
3,89E+03	9,97E+01
3,90E+03	9,97E+01
3,90E+03	9,97E+01
3,90E+03	9,97E+01
3,90E+03	9,97E+01
3,90E+03	9,97E+01
3,91E+03	9,97E+01
3,91E+03	9,97E+01
3,91E+03	9,97E+01
3,91E+03	9,97E+01
3,91E+03	9,97E+01
3,91E+03	9,97E+01
3,92E+03	9,97E+01
3,92E+03	9,97E+01
3,92E+03	9,97E+01
3,92E+03	9,97E+01
3,92E+03	9,97E+01
3,93E+03	9,97E+01
3,93E+03	9,97E+01
3,93E+03	9,97E+01
3,93E+03	9,97E+01
3,93E+03	9,97E+01
3,94E+03	9,97E+01
3,94E+03	9,97E+01
3,94E+03	9,97E+01
3,94E+03	9,98E+01
3,94E+03	9,98E+01
3,95E+03	9,98E+01
3,95E+03	9,98E+01
3,95E+03	9,98E+01
3,95E+03	9,98E+01
3,95E+03	9,98E+01
3,96E+03	9,98E+01
3,96E+03	9,98E+01
3,96E+03	9,98E+01
3,96E+03	9,98E+01
3,96E+03	9,98E+01
3,96E+03	9,98E+01
3,97E+03	9,98E+01
3,97E+03	9,98E+01
3,97E+03	9,98E+01
3,97E+03	9,98E+01
3,97E+03	9,98E+01
3,98E+03	9,98E+01
3,98E+03	9,98E+01
3,98E+03	9,98E+01
3,98E+03	9,98E+01
3,98E+03	9,98E+01
3,99E+03	9,98E+01
3,99E+03	9,98E+01
3,99E+03	9,98E+01
3,99E+03	9,97E+01
3,99E+03	9,97E+01
4,00E+03	9,97E+01
4,00E+03	9,97E+01
4,00E+03	9,97E+01
4,00E+03	0,00E+00
